# Supplementary material for: Molecular Mechanisms of Anticancer Activity of N-Glycosides of Indolocarbazoles LCS-1208 and LCS-1269
Source: Molecules. 2021 Dec 2;26(23):7329. doi: 10.3390/molecules26237329 (PMC8658795; doi:10.3390/molecules26237329)
Supplement: Supplementary file 1 [file molecules-26-07329-s001.zip]

Archive with 1 entries (1 files):
- molecules-1468930-supplementary.pdf
